# Supplementary material for: Biologically Relevant Murine Models of Chronic Pseudomonas aeruginosa Respiratory Infection
Source: Pathogens. 2023 Aug 17;12(8):1053. doi: 10.3390/pathogens12081053 (PMC10458525; doi:10.3390/pathogens12081053)
Supplement: Supplementary file 1 [file pathogens-12-01053-s001.zip]

Archive with 1 entries (1 files):
- pathogens-2459411-supplementary.pdf
